# Supplementary material for: A Novel Allele Encoding 7-Hydroxymethyl Chlorophyll a Reductase Confers Bacterial Blight Resistance in Rice
Source: Int J Mol Sci. 2021 Jul 15;22(14):7585. doi: 10.3390/ijms22147585 (PMC8303675; doi:10.3390/ijms22147585)
Supplement: Supplementary file 1 [file ijms-22-07585-s001.zip]

Archive with 1 entries (1 files):
- ijms-1290083-supplementary.pdf
